# Supplementary material for: Zebrafish arterial valve development occurs through direct differentiation of second heart field progenitors
Source: Cardiovasc Res. 2024 Oct 26;121(1):157–73. doi: 10.1093/cvr/cvae230 (PMC11998914; doi:10.1093/cvr/cvae230)
Supplement: cvae230_Supplementary_Data [file cvae230_supplementary_data.zip]

Archive with 5 entries (5 files):
- Derrick_CVR-2024-0342_Supplemental.pdf
- SuppMovie1_62hpf.avi
- SuppMovie2_70hpf.avi
- SuppMovie3_78hpf.avi
- SuppMovie4_86hpf.avi
